# Supplementary material for: Association of Calf Circumference with Clinical and Biochemical Markers in Older Adults with COVID-19 Admitted at Intensive Care Unit: A Retrospective Cross-Sectional Study
Source: Diseases. 2024 May 8;12(5):97. doi: 10.3390/diseases12050097 (PMC11119336; doi:10.3390/diseases12050097)
Supplement: Supplementary file 1 [file diseases-12-00097-s001.zip]

Archive with 1 entries (1 files):
- diseases-2959176-supplementary.pdf
